# Supplementary material for: Addition of Phentermine‐Topiramate to a Digitally Enhanced Lifestyle Intervention: A Double‐Blind Randomized Clinical Trial
Source: Obesity (Silver Spring). 2026 Jan 21;34(3):524–36. doi: 10.1002/oby.70108 (PMC12933223; doi:10.1002/oby.70108)
Supplement: Supplementary file 1 — Data S1: Supporting Information. [file OBY-34-524-s001.zip]

Archive with 2 entries (2 files):
- Clean R2 SUPPLEMENTARY APPENDIX.docx
- SUPPLEMENTARY MATERIAL PROTOCOL + SAP.docx
